# Supplementary material for: HIV-1 Vpr orchestrates ciTRAN upregulation through TGF-β induction
Source: PLoS Pathog. 2025 Jul 9;21(7):e1013332. doi: 10.1371/journal.ppat.1013332 (PMC12266428; doi:10.1371/journal.ppat.1013332)
Supplement: S1 Data — (XLSX) [file ppat.1013332.s008.xlsx]

## Sheet: Fig1
		Fig 1B								Fig 1D				Fig 1E
		Condition	Fold Change ciTRAN							Condition	Fold Change ciTRAN	% Tail Length		Condition	Fold Change ciTRAN
		No Vpr	1	1	1					No Vpr	1	11		No Vpr	0.9	1	1.2
		Vpr WT	6.06	5.46	5.92					VPR	4.2	51		Vpr	6.4	6.2	5.9
		Q65R	1.39	1.46	2					Q65R	1.5	10		Etoposide	4.2	4.4	3.8
		W54R	5.24	5.66	5.5					W54R	3.6	48		Doxorubicin	4.1	3.57	3.8
		S79A	3.86	4.04	4.23					S79A	3.9	35
		R80A	4.45	4.78	4.03					R80A	3.68	44
	Fig 1C
	Conditions	No Vpr	Vpr WT	Q65R	W54R	S79A	R80A	ETO
	% tail Length	11	85	19	8	31.7942	45	85
		23	47	16	47	24.9865	56	47
		14	61	3	61	28.1009	67	61
		15	25	0	25	65.8136	66	25
		13	11	1	11	54.34	54	77
		17	41	15	41	37.553	45	41
		4	70	17	70	71.9276	47	70
		34	20	15	20	55	57	99
		37	56	18	46	63.6067	49	36
		3	57	19	29	10	78	57
		25	67	17	23	57.8797	56	67
		28	78	12	33	7.02291	76	78
		22	77	6	44	29	56	44
		27	57	12	53	20	57	53
		36	68	28	60	53.4292	45	60
		23	74	17	74	51.4558	85	74
		34	56	16	31	40.1108	47	77
		16	78	18	32	26	61	78
		12	67	15	69	36	25	68
		32	78	7	46	27	11	66
		32	77	2	22	46.9924	41	47
		23	77	3	87	79	70	87
		23	56	5	76	36	20	76
		35	55	3	77	10.0089	7	77
		37	57	8	66	33.6868	29	66
		6	57	6	78	44.0879	23	78
		26	44	4	78	55	33	78
		37	45	6	77	59.5873	44	77
		19	5	38	22	13	53	79
		18	4	22	34	36	60	66
		19	56	16	45	47	74	55
		17	45	15	55	55	31	55
		15	46	16	66	57.8894	32	67
		14	66	7	54	48	57	67
		13	66	6	56	21.8977	46	66
		13	35	4	46	22	45	93
		13	67	6	47	49	56	78
		13	28	11	78	18.8942	17	66
		13	47	31	47	27	47	47
		9	45	6	45	5	45	88
		2	55	6	65	13	56	56
		15	45	3	45	5	34	45
		0	34	3	34	56	33	88
		7	34	3	34	38	33	77
		6	35	2	35	18	33	71
		6	46	2	46	18	27	63
		2	35	8	35	46	8	88
		5	18	9	78	4	27	99
		6	28	25	68	27.8797	44	68
		7	69	2	69	1	23	69

## Sheet: Fig2
	Fig 2A								Fig 2B
	Conditions	Fold Change ciTRAN							Conditions	Fold Change ciTRAN
	ShGFP + No Vpr	1.2	1	0.98					No Vpr	1	0.88	0.93
	ShGFP + Vpr	3.837	3.945	4.028					Vpr	5.12	5.98	5.78
	DCAF1 KD + No Vpr	0.511	0.363	0.507					H71R	3.5	3.87	4.3
	DCAF1 KD + Vpr	4.056	6.063	5.54
	Fig 2D
	Conditions	Fold Change ciTRAN							Fig 2F
	No Vpr	1.6	0.9	1						Fold Change ciTRAN
	Vpr	6.4	6.2	5.9					Conditions	WT			shGFP			ATM KD			ATR KD			DNAPK KD
	Etoposide	5.2	4.5	5					No Vpr	1	1.2	0.38	1.49	0.38	1.3	1.2	0.68	1	1.48	1.2	1	1.09	0.98	1.2
	G2/Mi	2.1	1.5	2					Vpr	5	5.26	4.49	4.87	4.8	5.29	4.1	4.29	3.7	3.87	3.88	3.37	4.92	5.1	4.82
	G1/Si	1.89	1.8	1.9
	Fig 2G
		Fold Change ciTRAN
	Conditions	DMSO			ATMi			ATRi			DNAPKi
	No Vpr	1	0.98	0.73	1	0.68	1.3	0.83	0.98	1	0.87	1.2	1
	Vpr	4.98	4.56	4.46	3.49	3.98	4.15	3.69	4.36	3.7	4.23	3.68	3.86
	ETO	2.92817	2.28153	2.67585	2.63902	1.55833	2.09943	3.70635	2.14355	3.36359	2.90794	2.54912	2.01391

## Sheet: Fig3
									Fig 3B							Fig 3C
	Fig 3A								Conditions	Fold Change ciTRAN						Conditions	Fold Change ciTRAN
	Conditions	Normalized Luciferase Values							Vector	1.2	0.9	1				TGFβ-	1.23114	0.646176	1.53687
	Vector	0.98	1.2	1.089					Vpr	6.4	6.2	5.9				TGFβ+	4.56306	4.62079	5.27667
	Vpr WT	3.9478	4.13172	3.98226					Cas9+gCXCR4	4.18	4.5	4.2
	Q65R	1.03815	1.57297	1.82661
	Cas9	4.47468	4.84232	4.66633
	TGFβ	5.34864	6.09813	5.79257
	ETO	4.76	4.66	5.77
	Vpr WT + Repsox	0.04	0.08	0.6
													Fig 3F
														Fold Enrichment
	Fig 3E												Genes	VPR-			VPR+			TGFβ
		Normalized Luciferase Values											SMARCA5	15.36	19.38	18.34	176.98	163.3	169.98	145	142	137
	Conditions	VPR			Q65R			TGFβ					SERPINE 1	14.8	15.3	15.9	142	148	139	156	143	148
	WT	3.9478	4.13172	3.98226	1.03815	1.57297	1.82661	5.34864	6.09813	5.79257			HPRT1	10.1	10.2	9.3	10.98	11.345	9.1	9.5	11.3	10.2
	Mut	1.99144	1.75535	1.31797	1.43123	1.56124	1.15235	1.82736	2.21642	2.08695
	Fig 3G								Fig 3H									Fig 3I
		Fold Change ciTRAN								Fold change ciTRAN									Fold Change ciTRAN
	Conditions	No Vpr			Vpr					No Vpr			Vpr						Vpr			TGFβ			Repsox
	TGFBR1 KO	1.37	1	1.35	1.9	2.6	2.58		SMAD2 KD	1.39	0.94	1.35	3.59	3.28	3.44			QKI WT	6.12325	6.73705	6.00094	7.12325	7.73705	7.00094	3.51496	3.63383	3.06307
	TGFBR1 WT	1	0.82	0.93	5.87	5.38	5.59		SMAD 2 WT	1.89	0.87	1	5.87	5.38	5.59			QKI KD	0.926588	1.39474	0.852635	1.68179	2.16577	1.87905	0.926588	1.39474	0.852635

## Sheet: Fig4
				Fig 4A
				TAR Locus enrichment				TAR Locus enrichment				TAR locus enrichment
					αTat				αRNA polII				αSRSF1
				IgG	Vpr+DMSO	Vpr+ Reposox		IgG	Vpr+DMSO	Vpr+ Repsox		IgG	Vpr+DMSO	Vpr+ Repsox
				0.95	64.8934	19.4271		0.94	99.7331	19.5622		1	57.2816	103.968
				1	76.6386	12.9063		1	91.1392	35.261		0.93	40.5042	121.095
				1	81.5719	19.6983		0.93	72.0037	24.0986		0.98	49.5221	132.514
						Fig 4B
						Conditions	HIV-1 RNA in Nucleus
						Repsox +	0.93	0.81	0.7
						Repsox -	1.44	1.98	1.98
				Fig 4C
				Timepoint	Repsox			DMSO			Repsox+ α-Amanatin			DMSO+α-Amanatin
				0	0	0	0	0	0	0	0	0	0	0	0	0
				4	0.92	0.83	0.92	0.6	0.9	0.87	0.2	0.1	0.2	0.1	0.3	0.2
				8	0.9	1	1.2	2.1	1.3	2	0.11	0.57	0.86	0.32	0.24	0.45
				12	1	1.5	1.36	2.3	2.6	2.4	0.18	0.2	0.17	0.9	0.1	0.2
				16	2.07	2.01	2.1	3.34	3.7	3.8	0.4	0.22	0.14	0.7	0	0.3
				24	3.08	2.5	2.9	5.3	5.25	4.8	0.28	0.28	0.32	0.3	0.1	0.4
					Fig 4D				Fig 4E
					MFI				MFI
					Mock	Repsox-	Repsox+		Mock	TGFβRI WT	TGFβRI KO
					163	3586	1279		215	3709	1731
					442	5016	2440		204	3656	1548
					442	4301	2385		154	4549	1597

## Sheet: Fig5
	Fig 5A
		Fold Change ciTRAN
		EV			NL4-3			CHO40			WITO			SUMA			RHPA			REJO			TRJO			THRO
	DMSO	1	1	1	6.4	6.28	5.92	4.87	5.1	4.3	4.28	4.84	4.32	4.87	4.67	5.32	4.59	3.98	4.09	5.9	5.37	5.64	4.03	4.25	4.89	5.4	5.6	5.34
	Repsox	1.02	1.3	0.92	2	1.7	1.4	2	2.5	1.9	1.8	2	2.22	2.1	2.09	2.4	2.05	2.1	1.69	1.34	1.73	1.4	1.98	1.39	1.99	2.1	1.87	1.99
	SB 525334	1.1	1	0.98	1.6	1.3	1.9	2.1	2	1.9	1.9	1.3	1.3	1.4	1.9	2.1	1.47	1.98	1.87	1.94	1.38	2	1.7	1.36	1.5	1.9	1.4	1.67
	Fig 5B																	Fig 5C
		% LTR Luciferase activity																MFI
		DMSO			Repsox			SB 525334			SRSF1							Uninfected	Repsox -	Repsox+
	NL4-3	100	98	97.5	54	55	56	54	62	56	67	59	53					213	4195	1689
	RHPA	100	94	94	78	64	58	59	61	58	49	45	34					112	4017	1463
	SUMA	100	91	97	87	81	76	69	69	67	45	44	41					112	4829	1873
	TRJO	100	97	96	61	60	66	61	60	66	33	39	31
	WITO	100	97	95	67	65	61	67	65	61	55	55	61

## Sheet: Fig6
	Fig 6A					Fig 6D														Fig 6G
		Fold Change ciTRAN				Fold enrichment															TGFβ pg/mL
	Mock	1.09	0.98	1.3			No Vpr				Vpr				TGFβ						No Vpr			Vpr			Vpr + Repsox
	NLBN zsgreen	5.4	4.2	4.9		SERPINE 1	1.55833	0.303549	0.628507	0.408951	1.93187	1.93187	3.73213	2.23457	7.94474	8.1681	9.00047	10.7779		Donor 1	13.1159	13.3623	24.4203	210.306	215.233	215.407	86.2609	89.9275	100.754
	TGF-β	4.2	3.26	3.98		HPRT1	0.48971	1.08674	2.36198	2.31338	0.566442	1.38511	2.08493	1.85318	1.53687	1.68179	1.46409	2.53151		Donor 2	11.9565	10.5073	11.5217	100.058	99.913	100.014	26.2029	29.7536	29.8986
	NLBN zsgreen + Repsox	1.1	1.5	1.8		SMARCA5	1.58008	1.02101	1.18921	1.43396	3.29436	4.16986	4.14106	2.82843	1.46409	2.12874	2.90794	1.51572		Donor 3	10.7971	9.18841	11.087	140.116	140.116	140.116	28.1884	26.1594	24.3478
	Fig 6B					Fig 6E
		TGFβ pg/mL				Fold Enrichment
	Mock	9.1	9.26	9.63			TGFβ-			TGFβ+										Fig 6H
	NLBN Zsgreen	382	384	388		SERPINE1	0.895025	1.36604	1.29235	5.73582	6.49802	6.23332								%p24 Positive Cells
	NLBN zsGreen + Repsox	38	39.1	38.56		HPRT1	1.51572	1.50525	1.16473	1.51572	1.41421	0.63728								Days Post Infection	NL4-3 (R-)			NL4-3 (R+)			NL4-3 (R-) + Repsox			NL4-3 (R+) + Repsox
						SMARCA5	0.574349	1.00696	0.888843	4.78991	4.59479	4.50023								3	28	26	29	35	36	35	25	19	22	20	29	18
	Fig 6C																			6	38	36	35	44	45	41	27	24	26	25	24	24
		MFI				Fig 6F														9	19	19	16	22	21	22	21	13	21	15	16	14
	Uninfected	223	223	223		Fold Change ciTRAN														12	20	21	21	21	19	21	17	13	16	14	13	12
	Repsox-	3546	4405	4759			No Vpr				Vpr				Vpr + Repsox					15	14	13	12	13	12	14	10	6	11	4	11	8
	Repsox+	1177	1491	1798		Donor 1	1.06807	1.29235	0.716978	1	3.34035	1.97246	1.51572	2.21914	1.54757	1.44393	0.959264	0.846745
						Donor 2	1.50525	1.21419	0.965936	0.524858	7.3615	6.19026	5.65685	4.53154	3.45815	3.29436	2.96905	2.34567
						Donor 3	1.51572	1.33793	0.707107	0.558644	4.25748	3.29436	2.96905	2.34567	1.58008	1	1.82766	2.65737		Fig 6I
																				MFI
																				Days post Infection	NL4-3 (R-)			NL4-3 (R+)			NL4-3 (R-) Repsox			NL4-3 (R+) Repsox
																				3	668	724	728	985	774	779	549	598	700	641	457	550
																				6	1015	1095	1037	1340	1297	1385	833	1043	1022	754	998	1002
																				9	734	745	720	748	770	739	600	505	581	575	596	512
																				12	642	520	643	766	644	712	607	597	550	556	456	582
																				15	623	578	593	618	699	655	544	608	577	292	480	478
																					Fig 6J					Fig 6K
																					Fold Change in ciTRAN					TGFβ pg/mL
																					NL4-3 (R-)	NL4-3 (R+)	NL4-3 (R-) + Repsox	NL4-3 (R+) + Repsox		NL4-3 (R-)	NL4-3 (R+)	NL4-3 (R-) + Repsox	NL4-3 (R+) + Repsox
																					0.687014	5.07303	0.872501	3.63055		237.705	321.923	237.126	210.73
																					1.5053	4.34587	1.35376	1.51015		219.947	298.194	221.535	200.098
																					1.72548	3.5633	1.65685	1.22699		220.849	307.375	200.358	209.386

## Sheet: S1_fig
	Fig S1C
		Fold Change
		GAPDH			Circ-Smarca5			Linear-Smarca5
	RNase R (-) No Vpr	1	1.2	0.8	0.9	1.2	1	0.98	1.1	1.3
	RNase R(-) Vpr	1.4	0.9	1	4.6	4.78	4.6	4.3	4.6	4.9
	RNase R(+) No Vpr	0.2	0.25	0.29	1.7	1.9	1.5	0.32	0.29	0.31
	RNase R(+) Vpr	0.2	0.3	0.29	4.9	4.6	4.9	0.3	0.39	0.27

## Sheet: S2_Fig
						Fig S2C
	Fig S2A						RNA remaining
		WT	DCAF1 KD				WT			KD
	RNA Remaining	1.2	0.36			ATM	0.87	0.98	0.94	0.2	0.2	0.23
		0.8	0.48			ATR	1.2	1	0.97	0.2	0.22	0.1
		0.9	0.46			DNAPK	0.83	0.89	0.89	0.1	0.17	0.2

## Sheet: S3_Fig
	Fig S3A
		Fold Change
		No Vpr			Vpr			Q65R			W54R			S79A			R80A
	ciTRAN	1	1	1	5.9	6.92	6.3	2.69	2.06	2.7	5.62	5.5	5.9	6.73	6.23	7.1	6.45	6.03	5.7
	Linear-Smarca5	1.6	1.5	1.5	6.3	6.8	7.2	2.4	3.83	2.9	5.67	6.4	6.2	6.40895	6.58642	6.7	6.345	5.27456	5.8
		Fig S3B					Fig S3C					Fig S3D
		Fold Change ciTRAN					Fold Change ciTRAN					RNA remaining
		ETO-	ETO+	ETO+Repsox			EV	Vpr	Repsox			QKI WT	QKI KD
		0.864537	4.16986	1.47427			1.68179	4.56306	1.11404			1.21	0.38
		0.876606	4.99332	1.23971			1.22264	4.62079	0.993092			0.89	0.32
		1.31039	5.65685	2.23457			0.732081	5.27667	1.46229			0.99	0.45

## Sheet: S4_Fig
		Fig S4B															Fig S4E
		Identity matrix							Fig S4C								#Amino Acid	Conservation Score
			TGFB1	TGFB2	TGFB3					Fold Change							1	10
		TGFB1	100	47.61	49.47					No Vpr			Vpr				2	10
		TGFB2	47.61	100	56.13				TGFB1	1	1.2	0.98	2.9	3.4	3		3	8
		TGFB3	49.47	56.13	100				TGFB2	0.82	1	0.87	2.1	2.1	2.37		4	7
									TGFB3	0.38	0.89	0.46	1	0.89	0.87		5	10
																	6	8
						Fig S4D											7	8
						% Live cells											8	6
						Repsox -	Repsox +										9	10
						100	95.0958										10	10
						97.2991	92.2951										11	10
						97.6365	94.5876										12	10
						99.6049	97.4512										13	10
																	14	10
																	15	7
																	16	10
																	17	4
																	18	10
																	19	8
																	20	10
																	21	10
																	22	10
																	23	10
																	24	10
																	25	9
																	26	10
																	27	10
																	28	4
																	29	10
																	30	10
																	31	10
																	32	9
																	33	10
																	34	10
																	35	10
																	36	10
																	37	4
																	38	10
																	39	10
																	40	6
																	41	7
																	42	10
																	43	10
																	44	10
																	45	8
																	46	10
																	47	10
																	48	7
																	49	9
																	50	10
																	51	10
																	52	10
																	53	10
																	54	10
																	55	4
																	56	10
																	57	10
																	58	10
																	59	10
																	60	10
																	61	7
																	62	10
																	63	7
																	64	10
																	65	10
																	66	10
																	67	9
																	68	10
																	69	10
																	70	7
																	71	10
																	72	9
																	73	10
																	74	10
																	75	10
																	76	10
																	77	6
																	78	10
																	79	10
																	80	10
																	81	10
																	82	10
																	83	9
																	84	5
																	85	0
																	86	0
																	87	10
																	88	10
																	89	7
																	90	10
																	91	10
																	92	10
																	93	7
																	94	4
																	95	10
																	96	7

[truncated: 1 more sheets: S5_Fig]
